# Supplementary material for: Heart Rate Variability as a Predictor of Region-Specific Brain Injury in Neonates with Perinatal Asphyxia: A Prospective Study in a Middle-Income Country
Source: Medicina (Kaunas). 2025 Sep 9;61(9):1631. doi: 10.3390/medicina61091631 (PMC12471330; doi:10.3390/medicina61091631)
Supplement: Supplementary file 1 [file medicina-61-01631-s001.zip]

Archive with 1 entries (1 files):
- medicina-3848201-supplementary.pdf
